# Supplementary material for: Derivation of Human Toxicokinetic Parameters and Chemical-Specific Adjustment Factor of Citrinin Through a Human Intervention Trial and Hierarchical Bayesian Population Modeling
Source: Toxins (Basel). 2025 Jul 31;17(8):382. doi: 10.3390/toxins17080382 (PMC12390278; doi:10.3390/toxins17080382)
Supplement: Supplementary file 1 [file toxins-17-00382-s001.zip]

Archive with 1 entries (1 files):
- toxins-3658796-supplementary.pdf
